# Supplementary material for: Airborne SARS-CoV2 virus exposure, interpersonal distance, face mask and perceived risk of infection
Source: Sci Rep. 2024 Jan 27;14:2285. doi: 10.1038/s41598-024-52711-2 (PMC10821858; doi:10.1038/s41598-024-52711-2)
Supplement: Supplementary file 2 — Supplementary Information 2. [file 41598_2024_52711_MOESM2_ESM.csv]

ID	Duration_min	ResponseId	Consent	Condition	Gender	Gender_2_TEXT	Age	Education	Num_score	exclscore	Incr_B_1	Incr_B_2	Incr_B_3	Incr_C_1	Incr_C_2	Incr_C_3	Incr_D_1	Incr_D_2	Incr_D_3	Decr_B_1	Decr_B_2	Decr_B_3	Decr_C_1	Decr_C_2	Decr_C_3	Decr_D_1	Decr_D_2	Decr_D_3	G1	G3	G5	G6	G7	G8	G9	G10	G11	G12	G13	G14	G16	G17	G18	G19	G19_1_TEXT	Num_1_corr	Num_1	Num_2_corr	Num_2
87.0	13.233333333333333	R_1Dvvj2A1Fu5F8Rc	1	2	0		44.0	6	1				100.0			100.0			100.0	50.0	100.0		100.0			50.0	100.0		2.0	2.0	50.0	0.0	50.0	70.0	90.0	0	3	50.0	70.0	50.0	100.0	80.0	50.0	2		0	0	0	10
111.0	20.166666666666668	R_xnm9n18MJDHUzUl	1	2	0		30.0	5	0			100.0	50.0			50.0	50.0	20.0	5.0	30.0	50.0	80.0	10.0	20.0	40.0	30.0	70.0	200.0	1.5	3.0	50.0	100.0	20.0	0.0	10.0	0	0	1.0	50.0	30.0	10.0	60.0	10.0	2		0	100	0	35
116.0	15.6	R_2CHwwN7I2Owy13k	1	1	0		23.0	3	4		50.0	40.0	25.0	100.0	50.0	25.0		30.0	15.0	20.0	40.0					10.0	30.0	100.0	0.5	2.0	20.0	40.0	50.0	60.0	80.0	1	2	60.0	20.0	60.0	100.0	100.0	100.0	2		1	10	0	25
124.0	18.233333333333334	R_3DtFpo4WLecQcua	1	2	0		37.0	3	2		0.0	0.0	0.0	100.0	0.0	0.0	100.0	50.0	25.0			200.0	10.0	60.0	100.0	5.0	50.0	100.0	0.5	1.0	50.0	50.0	5.0	60.0	100.0	0	3	50.0	80.0	0.0	100.0	0.0	25.0	2		0	1	1	30
35.0	26.316666666666666	R_3e9RvZOnLto9ThD	1	1	0		36.0	5	3		100.0	100.0	100.0	100.0	100.0	60.0	100.0	5.0	5.0	100.0	100.0	100.0	40.0	40.0	100.0	5.0	5.0	100.0	1.0	10.0	100.0	15.0	40.0	60.0	60.0	1	3	20.0	100.0	10.0	100.0	100.0	100.0	2		1	10	0	26
180.0	18.7	R_2Tzy9eUNK27vbaF	1	2	0	Nonbinary	30.0	6	6		50.0	33.33	25.0		50.0	33.33	100.0	50.0	33.33	25.0	33.33	50.0	33.33	50.0	100.0	33.33	50.0	100.0	2.0		100.0	72.0	99.0	60.0	80.0	0	3	1.0	75.0	25.0	100.0	100.0	100.0	1	Reproduction number, a rating of spread of infections based on the average number of people each infected person will infect	1	10	1	30
146.0	12.333333333333334	R_9NCFuLQByWKsZEt	1	2	0		26.0	5	1		50.0	33.0	25.0	100.0	50.0	33.0	100.0	50.0	33.0	25.0	33.0	50.0	33.0	50.0	100.0	33.0	50.0	100.0	1.5	10.0	30.0	10.0	70.0	60.0	80.0	0	3	30.0	75.0	80.0	100.0	100.0	100.0	1	The number of people one person usually infects	1	10	0	60
65.0	11.0	R_3lGfygGoKTOoGyu	1	1	1		62.0	5	4		25.0	15.0	10.0	100.0	50.0	15.0	100.0	50.0	15.0	5.0	15.0	25.0	25.0	50.0	100.0	10.0	25.0	100.0	1.0	1.0	0.0	25.0	0.0	0.0	0.0	0	0	1.0	20.0	100.0	0.0	0.0	0.0	1	The 'reproduction' number	1	10	0	17
151.0	14.4	R_1rvo5mwN0B1TkeC	1	2	0		56.0	2	1		50.0	35.0	25.0	80.0	75.0	45.0	20.0	10.0	8.0	10.0	35.0	50.0	20.0	40.0	60.0	50.0	75.0	95.0	0.04	2.0	100.0	80.0	100.0	100.0	100.0	0	3	30.0	100.0	80.0	100.0	100.0	100.0	1	The rate infection duplicates	0	1	0	25
98.0	11.633333333333333	R_PBg8yt0v2KagqA1	1	1	0		32.0	3	1		50.0	25.0	0.0	60.0	30.0	0.0	20.0	10.0	0.0	0.0	0.0	0.0	25.0	50.0	100.0	0.0	40.0	90.0	1.0	2.0	10.0	30.0	50.0	40.0	40.0	0	3	35.0	75.0	15.0	100.0	100.0	75.0	2		0	100	1	30
132.0	25.316666666666666	R_2QVuEF3xYx44dAh	1	1	0		67.0	9	2		100.0	75.0	50.0	75.0	60.0	30.0	10.0	5.0	2.5	60.0	75.0	90.0	50.0	60.0	85.0	50.0	70.0	80.0	1.25	5.0	75.0	45.0	75.0	50.0	85.0	0	3	40.0	75.0	25.0	100.0	100.0	100.0	1	re-infection value?	1	10	0	5
68.0	12.833333333333334	R_2PtZehITatQUdnX	1	1	0		50.0	3	2		50.0	25.0	0.0			100.0		75.0	25.0	10.0	90.0		5.0	75.0		1.0	25.0	75.0	0.5	0.5	0.0	10.0	10.0	2.0	2.0	0	0	1.0	5.0	100.0	0.0	0.0	0.0	1	the number of people an infected person themselves infects	1	10	0	20
118.0	15.716666666666667	R_3DpFMAMif1Rqdkf	1	2	0		59.0	6	2		50.0	25.0	10.0	100.0	50.0	25.0	5.0	2.0	1.0			100.0			100.0	50.0	60.0	70.0	1.5	4.0	75.0	75.0	50.0	60.0	75.0	0	2	60.0	50.0	95.0	100.0	100.0	100.0	1	the reproduction number	0	100	0	25
94.0	12.866666666666667	R_1CBfDlKuPPInSIq	1	1	1		51.0	3	1		7.0	5.0	2.0	20.0	15.0	5.0	2.0	1.0	0.0	25.0	40.0	50.0	20.0	50.0	100.0	20.0	50.0	70.0	1.0	1.0	0.0	50.0	50.0	50.0	50.0	0	3	50.0	100.0	0.0	100.0	100.0	100.0	2		1	10	0	25
100.0	11.9	R_241va7lOdgNdVuQ	1	2	0		59.0	2	1		80.0	75.0	60.0	100.0	80.0	75.0	80.0	60.0	40.0	50.0	60.0	80.0	60.0	80.0	100.0	30.0	50.0	60.0	2.0	50.0	50.0	50.0	50.0	50.0	55.0	0	3	50.0	80.0	50.0	90.0	80.0	70.0	1	Infection rate	0	1	0	25
106.0	7.816666666666666	R_RmhpGcBMQJIpv6V	1	1	0		44.0	5	2		5.0	2.0	1.0	100.0	50.0	25.0	60.0	30.0	15.0	25.0	12.0	50.0	30.0	35.0	70.0	15.0	30.0	60.0	1.0	2.0	50.0	80.0	50.0	50.0	50.0	1	3	50.0	60.0	50.0	100.0	100.0	85.0	2		1	10	0	25
109.0	8.066666666666666	R_2AElzkv7YGNNxW4	1	2	0		64.0	2	0		50.0	30.0	5.0	100.0	50.0	20.0	100.0	40.0	5.0	10.0	30.0	40.0	20.0	50.0	100.0	4.0	40.0	60.0	0.2	2.0	5.0	8.0	50.0	60.0	70.0	1	2	20.0	6.0	70.0	100.0	70.0	60.0	2		0	100	0	25
139.0	16.05	R_20Ss2X1bHUUQNSH	1	2	0		55.0	6	3		90.0	80.0	70.0	85.0	75.0	65.0	60.0	55.0	50.0	65.0	75.0	90.0	50.0	60.0	70.0	40.0	50.0	55.0	1.75	5.0	75.0	15.0	50.0	60.0	60.0	0	3	55.0	95.0	70.0	100.0	96.0	100.0	1	replication	1	10	1	30
73.0	7.816666666666666	R_2rOz25vkpifkKNI	1	1	0		29.0	5	2							100.0	100.0	75.0	30.0	30.0	50.0	75.0	10.0	30.0	40.0	10.0	25.0	50.0	0.5	2.0	100.0	80.0	50.0	75.0	60.0	0	3	50.0	50.0	20.0	100.0	100.0	80.0	2		1	10	0	35
190.0	29.0	R_3JxYJLfRSgzEAzF	1	2	0		50.0	5	5		50.0	33.5	25.0	40.0	20.0	30.0	5.0	2.5	1.75	25.0	75.0	50.0	15.0	20.0	40.0	5.0	25.0	50.0	1.0	3.0	80.0	70.0	80.0	70.0	90.0	1	3	85.0	80.0	60.0	100.0	90.0	80.0	1	the reproduction number	1	10	1	30
38.0	11.016666666666667	R_vBkUH2i5b3Y0BKF	1	2	0		37.0	3	1		50.0	25.0	0.0	90.0	45.0	25.0	50.0		10.0	25.0	35.0	50.0	20.0	45.0	90.0	10.0	25.0	50.0	0.5	1.0	90.0	75.0	25.0	25.0	25.0	1	3	100.0	20.0	75.0	95.0	90.0	90.0	2		1	10	0	25
36.0	11.616666666666667	R_2e2rWJk3pRvU19J	1	1	0		56.0	3	4		50.0	25.0	10.0	60.0	30.0	10.0	10.0	7.0	5.0	10.0	30.0	50.0	45.0	60.0	75.0	10.0	30.0	50.0	1.0	2.0	50.0	50.0	75.0	75.0	75.0	0	3	50.0	75.0	0.0	100.0	100.0	100.0	1	Basic reproductive number	1	10	1	30
119.0	9.133333333333333	R_12JacUdkMdSrdBW	1	1	0		37.0	3	0		50.0	33.0	25.0				50.0	25.0	10.0	10.0	25.0	50.0	50.0	75.0	100.0	5.0	25.0	50.0	1.0	2.0	50.0	100.0	100.0	80.0	80.0	0	3	1.0	90.0	10.0	100.0	75.0	80.0	1	the average number of outbreaks	0	100	0	25
110.0	17.516666666666666	R_22Ysd7nMreiklz6	1	1	0		64.0	3	2		50.0	25.0	0.0	40.0	20.0	5.0	50.0	25.0	0.0	0.0	25.0	50.0	5.0	20.0	40.0	5.0	25.0	50.0	2.0	2.0	50.0	50.0	50.0	75.0	80.0	0	3	50.0	90.0	0.0	100.0	100.0	100.0	1	infection ratio	1	10	0	25
4.0	10.3	R_3iIijG5lkSjN7hC	1	1	0		35.0	5	2		50.0	25.0	12.0	60.0	30.0	15.0	5.0	3.0	1.0	20.0	30.0	40.0	15.0	20.0	40.0	15.0	25.0	50.0	1.0	1.0	0.0	0.0	50.0	40.0	40.0	0	2	50.0	20.0	25.0	100.0	0.0	0.0	2		1	10	0	25
156.0	12.183333333333334	R_3Pbi06DyY4VH1TS	1	1	0		60.0	2	1		1.0	1.0	1.0	50.0	100.0	125.0	75.0	50.0	50.0	1.0	20.0	25.0	5.0	10.0	50.0	5.0	25.0	50.0	2.0	2.0	1.0	1.0	95.0	80.0	75.0	1	3	1.0	1.0	75.0	58.0	75.0	0.0	1	how many can be infected	1	10	0	16
78.0	12.55	R_2YGlHH4Zm4zIS6Q	1	1	0		55.0	3	1		50.0	25.0	12.0	50.0	25.0	12.0	30.0	5.0	0.0	10.0	15.0	20.0	2.0	20.0	40.0	30.0	60.0	50.0	0.5	2.0	75.0	35.0	70.0	50.0	60.0	1	3	50.0	70.0	30.0	100.0	40.0	60.0	2		1	10	0	15
80.0	7.4	R_DHk7GuLzdctaDO9	1	1	0		41.0	8	6								100.0	50.0	25.0							13.0	25.0	50.0	1.0	10.0	75.0	45.0	50.0	50.0	50.0	0	3	50.0	80.0	60.0	80.0	50.0	20.0	1	Reproduction rate of virus	1	10	1	30
81.0	7.2	R_21B4mqbxO3l2BMn	1	2	0		53.0	2	0		40.0	30.0	30.0	40.0	30.0	30.0	40.0	30.0	30.0	30.0	30.0	40.0	30.0	30.0	40.0	30.0	30.0	40.0	2.0	2.0	50.0	10.0	75.0	80.0	75.0	0	3	100.0	100.0	0.0	100.0	100.0	100.0	1	the amount of people who have covid on the date it is calculated	0	100	0	50
5.0	7.85	R_1gowqziXa1hta4Q	1	1	0		65.0	2	3		50.0	25.0	10.0	40.0	20.0	10.0	5.0	4.0	2.0	10.0	50.0	25.0	5.0	20.0	40.0	10.0	20.0	40.0	1.0	2.0	70.0	40.0	25.0	20.0	20.0	1	3	40.0	80.0	100.0	60.0	70.0	100.0	2		1	10	0	25
70.0	13.333333333333334	R_AA9d2V15OcoYvg5	1	1	1		67.0	5	1		50.0	40.0	30.0	30.0	20.0	10.0	20.0	15.0	10.0	30.0	40.0	50.0	20.0	30.0	40.0	10.0	20.0	30.0	1.0	2.0	70.0	10.0	70.0	75.0	80.0	0	3	50.0	40.0	90.0	10.0	5.0	5.0	2		0	100	0	25
185.0	11.1	R_USbZ7i6PG5TWYDv	1	2	1		52.0	5	6		50.0	20.0	10.0	80.0	30.0	20.0	20.0	10.0	5.0	5.0	20.0	50.0	10.0	15.0	80.0	5.0	10.0	30.0	1.5	2.0	10.0	5.0	50.0	40.0	60.0	0	3	30.0	70.0	100.0	100.0	80.0	100.0	1	The reproduction rate so if greater than 1 iit would imply exponential growth	1	10	1	30
103.0	8.666666666666666	R_1F3RXGlYlCyY1lE	1	2	1		38.0	6	3		100.0	100.0	100.0	100.0	75.0	60.0	75.0	50.0	25.0	25.0	50.0	75.0	5.0	25.0	50.0	5.0	10.0	25.0	2.0	4.0	60.0	50.0	75.0	50.0	50.0	1	3	75.0	80.0	25.0	100.0	80.0	60.0	1	secondary infections	1	10	1	30
184.0	19.8	R_2EhkvINGKCWbmQq	1	2	0		56.0	2	6		95.0	90.0	85.0	80.0	75.0	70.0	30.0	25.0	20.0	85.0	90.0	95.0	50.0	60.0	70.0	10.0	15.0	20.0	0.75	10.0	95.0	75.0	30.0	50.0	50.0	0	3	75.0	95.0	10.0	80.0	95.0	90.0	1	reproduction rate	1	10	1	30
95.0	7.4	R_C9O4kqD39hz64bD	1	1	0		50.0	5	1		75.0	50.0	25.0	100.0	75.0	50.0	10.0	5.0	0.0	50.0	75.0	80.0	20.0	35.0	50.0	40.0	30.0	20.0	2.0	2.0	30.0	60.0	10.0	50.0	70.0	1	0	40.0	40.0	20.0	70.0	80.0	30.0	1	the rate at which a person spreads the virus, eg, one person could spread to 3 others, R3	0	100	0	25
104.0	13.783333333333333	R_ZCa6XX8LvtlrF3b	1	1	1		68.0	5	4		80.0	60.0	40.0	80.0	60.0	40.0	10.0	5.0	2.0	40.0	60.0	80.0	40.0	50.0	60.0	5.0	10.0	20.0	0.9	3.0	10.0	0.0	95.0	60.0	60.0	0	3	80.0	80.0	0.0	100.0	100.0	100.0	1	Reproductive Rate	1	10	0	25
177.0	28.733333333333334	R_1LnuzqGDKDPPAj7	1	2	0		27.0	5	6		80.0	50.0	20.0	70.0	50.0	20.0	50.0	10.0	5.0	10.0	30.0	80.0	10.0	20.0	40.0	5.0	10.0	20.0	0.8	2.5	80.0	80.0	90.0	90.0	90.0	0	3	50.0	70.0	30.0	100.0	80.0	90.0	2		1	10	1	30
189.0	25.866666666666667	R_XApW4yEXW31ht7P	1	2	1		42.0	5	2		80.0	65.0	30.0	60.0	40.0	25.0	30.0	15.0	5.0	25.0	40.0	50.0	30.0	50.0	70.0	5.0	10.0	20.0	0.3	3.0	85.0	65.0	70.0	75.0	80.0	1	3	60.0	90.0	95.0	80.0	90.0	95.0	2		1	10	1	30
136.0	15.116666666666667	R_3JsBiw6ITjEx2S5	1	1	0		25.0	2	0		50.0	25.0	13.0	50.0	20.0	0.0	10.0	0.0	0.0	13.0	25.0	50.0	0.0	20.0	50.0	0.0	0.0	20.0	1.0	2.0	80.0	70.0	80.0	60.0	60.0	1	2	50.0	50.0	70.0	100.0	50.0	50.0	2		0	1	0	25
123.0	10.183333333333334	R_1CIT2Vn30XwpZk7	1	2	0		47.0	3	1		50.0	25.0	12.0	100.0	50.0	25.0	20.0	10.0	5.0	12.0	25.0	50.0	25.0	50.0	100.0	5.0	10.0	20.0	0.5	0.5	85.0	10.0	50.0	50.0	50.0	0	3	70.0	90.0	0.0	100.0	100.0	100.0	2		0	100	0	5
174.0	15.35	R_ZL8AQbhpg672DYZ	1	1	0		63.0	5	1		50.0	75.0	35.0	40.0	20.0	15.0	5.0	2.0	1.0	20.0	10.0	30.0	25.0	50.0	100.0	15.0	10.0	20.0	1.0	1.0	0.0	0.0	50.0	70.0	70.0	0	3	3.0	30.0	30.0	100.0	50.0	40.0	1	the rate at which one infected person can infect others	1	10	0	25
2.0	11.016666666666667	R_1246S4oRFBPNmVR	1	2	0		61.0	2	0		80.0	80.0	60.0	80.0	70.0	60.0	5.0	2.0	1.0	50.0	70.0	20.0	40.0	60.0	80.0	5.0	10.0	20.0	2.0	2.0	80.0	60.0	70.0	75.0	85.0	0	3	35.0	100.0	0.0	100.0	90.0	80.0	2		0	1	0	25
12.0	8.916666666666666	R_To1ecaseftHSnsZ	1	2	0		28.0	4	2		50.0	45.0	25.0			100.0	50.0	45.0	25.0	50.0			50.0	100.0		10.0	15.0	20.0	1.5	0.5	10.0	80.0	60.0	80.0	90.0	0	3	2.0	0.0	60.0	80.0	80.0	100.0	1	The infection rate	1	10	0	25
34.0	14.083333333333334	R_R5nznm5t46dGt3j	1	2	0		21.0	5	6		75.0	50.0	25.0	80.0	60.0	40.0	15.0	10.0	5.0	25.0	50.0	75.0	40.0	60.0	80.0	5.0	10.0	15.0	1.0	4.0	80.0	55.0	70.0	60.0	60.0	0	3	50.0	100.0	50.0	100.0	100.0	100.0	1	The viruses reproduction number - i,e how many people will one infect on average	1	10	1	30
129.0	12.783333333333333	R_1P17EIwfTjoglZw	1	1	1		73.0	2	2		75.0	50.0	10.0	50.0	25.0	10.0	10.0	2.0	0.0	10.0	50.0	75.0	10.0	25.0	40.0	0.0	5.0	15.0	1.5	2.5	80.0	80.0	80.0	85.0	85.0	0	3	90.0	95.0	0.0	100.0	100.0	100.0	2		1	10	0	25
199.0	11.883333333333333	R_31ioPVCt62xFL00	1	1	1		36.0	6	1		50.0	25.0	10.0	50.0	10.0	5.0	10.0	5.0	1.0	20.0	35.0	50.0	40.0	20.0	5.0	3.0	10.0	15.0	1.0	1.5	10.0	5.0	100.0	75.0	50.0	0	3	10.0	65.0	40.0	100.0	80.0	70.0	1	Reproduction, how it spreads	1	10	0	50
26.0	13.1	R_3MukDur46iTicAH	1	2	0		30.0	5	1		50.0	45.0	25.0	40.0	20.0	15.0	15.0	10.0	5.0	25.0	30.0	50.0	15.0	20.0	40.0	5.0	10.0	15.0	1.0	2.0	70.0	80.0	10.0	5.0	2.0	0	2	50.0	70.0	20.0	100.0	80.0	80.0	2		0	1	0	25
50.0	11.9	R_1OI8QpvKCRtLZUB	1	2	0		48.0	2	3		30.0	50.0	100.0	15.0	30.0	60.0	15.0	10.0	5.0	25.0	30.0	50.0	25.0	30.0	50.0	5.0	10.0	15.0	0.5	3.0	98.0	45.0	95.0	50.0	50.0	1	3	80.0	20.0	10.0	100.0	90.0	80.0	1		1	10	0	25
8.0	11.766666666666667	R_8qUkiMVx8bq8Ly9	1	1	1		41.0	4	3		50.0	40.0	20.0	100.0	80.0	40.0	50.0	20.0	10.0	10.0	30.0	40.0	5.0	15.0	20.0	5.0	10.0	15.0	0.5	0.3	60.0	80.0	80.0	70.0	65.0	1	3	50.0	60.0	70.0	40.0	70.0	30.0	2		0	1	1	30
40.0	19.2	R_1CKkGe3Ipc99wUz	1	1	0		33.0	9	1		50.0	25.0	0.0	75.0	60.0	50.0	100.0	10.0	5.0	0.0	15.0	30.0	30.0	60.0	100.0	0.0	10.0	15.0	0.25	2.0	100.0	5.0	50.0	70.0	70.0	0	3	50.0	90.0	0.0	100.0	100.0	100.0	2		1	10	0	20
20.0	15.166666666666666	R_2f0yQm4ILytwEOL	1	2	0		19.0	4	1		50.0	35.0	25.0	50.0	40.0	20.0	10.0	5.0	3.0				70.0	50.0	30.0	5.0	10.0	15.0	1.5	2.5	65.0	50.0	65.0	65.0	80.0	0	3	50.0	70.0	60.0	90.0	80.0	80.0	2		0	1	1	30
56.0	7.516666666666667	R_1QKNC6dYoHT678m	1	1	0		40.0	2	1		50.0	25.0	0.0	50.0	25.0	5.0	20.0	10.0	5.0	50.0	20.0	10.0	70.0	40.0	10.0	5.0	10.0	12.0	0.3	2.0	90.0	95.0	30.0	30.0	30.0	1	2	1.0	5.0	5.0	95.0	80.0	50.0	1	reproduction number	0	1	0	10
127.0	10.433333333333334	R_3EuOHN0G3Ez7yIy	1	1	1		44.0	6	3		80.0	60.0	30.0	30.0	10.0	5.0	10.0	5.0	2.0	20.0	50.0	80.0	10.0	20.0	50.0	5.0	7.0	10.0	1.0	0.5	75.0	65.0	70.0	80.0	85.0	0	3	20.0	70.0	30.0	100.0	80.0	90.0	1		1	10	0	25
145.0	11.266666666666667	R_3mjXcfCVbQdIIkN	1	1	0		59.0	5	5		80.0	60.0	10.0	40.0	30.0	20.0	10.0	5.0	2.0	20.0	50.0	80.0	60.0	70.0	80.0	2.0	6.0	10.0	0.5	3.0	80.0	50.0	70.0	70.0	70.0	1	3	80.0	20.0	0.0	80.0	90.0	50.0	1	Replication	0	100	1	30
179.0	25.333333333333332	R_5v9cAIWXscH8NhL	1	1	0		52.0	5	6		75.0	50.0	40.0	50.0	40.0	35.0	10.0	5.0	5.0	40.0	50.0	75.0	35.0	40.0	60.0	5.0	5.0	10.0	0.4	3.0	100.0	60.0	70.0	40.0	35.0	0	3	1.0	100.0	75.0	100.0	100.0	100.0	1	How many people an infected person spreads the virus to.	1	10	1	30
161.0	20.733333333333334	R_2viCqiXAplYv2n0	1	1	0		76.0	5	4		75.0	50.0	25.0	40.0	30.0	20.0	10.0	10.0	5.0	25.0	50.0	75.0	20.0	30.0	40.0	5.0	10.0	10.0	1.0	2.0	60.0	25.0	60.0	75.0	75.0	0	4	65.0	75.0	20.0	100.0	75.0	25.0	1	The probablility of transmission. Above 1 meant more transmission, below 1 then the numbers would start to fall	1	10	0	25
76.0	13.35	R_3EgqPyAOqqJoD99	1	1	1		52.0	2	2		100.0	70.0	30.0	60.0	30.0	20.0	15.0	10.0	5.0	30.0	50.0	70.0	10.0	30.0	60.0	25.0	20.0	10.0	0.5	1.0	17.0	25.0	25.0	50.0	70.0	1	0	50.0	10.0	25.0	100.0	26.0	10.0	2		1	10	0	35
44.0	6.3	R_voAGOxGAN4aayEV	1	2	0		46.0	5	2				0.0				10.0	0.0	0.0	0.0	75.0	50.0				0.0	0.0	10.0	1.5	5.0	90.0	50.0	90.0	90.0	90.0	0	3	50.0	100.0	10.0	100.0	100.0	100.0	1	reproducive state	0	1	0	25
30.0	14.0	R_3im3QYkw6mlTwHi	1	2	0		59.0	4	6		50.0	30.0	25.0	40.0	30.0	15.0	5.0	2.0	1.0	25.0	33.0	50.0	15.0	20.0	40.0	2.0	5.0	10.0	1.0	5.0	60.0	50.0	70.0	60.0	80.0	1	3	50.0	0.0	40.0	100.0	100.0	100.0	1	The reproductive value of the virus	1	10	1	30
170.0	18.733333333333334	R_3Mg1ANTUbbSZF35	1	1	0		44.0	5	2		50.0	25.0	13.0	100.0	50.0	25.0	5.0	3.0	2.0	13.0	25.0	50.0	13.0	25.0	50.0	3.0	5.0	10.0	2.0	5.0	100.0	100.0	50.0	50.0	50.0	1	3	75.0	80.0	80.0	100.0	100.0	100.0	2		0	100	0	25
154.0	16.833333333333332	R_2q4bOzI9TG0JTxs	1	2	1		64.0	9	6		50.0	20.0	10.0	50.0	25.0	10.0	10.0	5.0	2.0	10.0	20.0	50.0	10.0	25.0	50.0	2.0	5.0	10.0	0.5	3.0	90.0	25.0	90.0	50.0	50.0	0	3	50.0	100.0	80.0	100.0	100.0	100.0	1	the number of persons to be infected by 1 person	1	10	1	30
191.0	24.583333333333332	R_udYzQEMXLrsYOZP	1	1	0		36.0	3	5		50.0	30.0	10.0	30.0	15.0	5.0	10.0	5.0	2.0	10.0	20.0	30.0	50.0	60.0	70.0	30.0	20.0	10.0	0.5	3.0	20.0	30.0	30.0	20.0	40.0	1	0	50.0	20.0	80.0	80.0	70.0	70.0	1	The rate at which the virus is spreading	1	10	1	30
15.0	8.233333333333333	R_2zTLPzcOlp863vR	1	1	1		27.0	6	4		90.0	70.0	50.0	60.0	40.0	30.0	25.0	10.0	5.0	10.0	15.0	20.0	5.0	10.0	15.0	2.0	5.0	10.0	1.0	2.0	10.0	10.0	75.0	80.0	60.0	1	3	50.0	75.0	10.0	68.0	30.0	0.0	1	The number stands for infection rate i think off the top of my head. Not too sure as havent been watching the news around it for about a year now.	1	10	1	30
89.0	8.616666666666667	R_12z1IPWOJgPALvg	1	1	1		30.0	5	3		50.0	25.0	12.5	50.0	25.0	10.0	10.0	5.0	2.5	0.0	2.5	5.0	10.0	5.0	2.5	2.5	5.0	10.0	1.0	2.0	25.0	85.0	10.0	15.0	10.0	1	2	10.0	60.0	95.0	90.0	30.0	95.0	1	Reproduction	1	10	0	25
27.0	10.816666666666666	R_1QasBEr8nMHfvVa	1	1	0		41.0	5	1				100.0		49.0	0.0	20.0	0.0	0.0	10.0	0.0	0.0	70.0	10.0	100.0	0.0	5.0	10.0	1.0	1.5	30.0	70.0	55.0	30.0	65.0	0	3	40.0	45.0	90.0	90.0	80.0	85.0	1	rate of transmission	1	10	0	10
1.0	10.366666666666667	R_1PT8jetygSdqR1a	1	2	0		29.0	5	3		75.0	50.0	25.0	60.0	45.0	30.0	9.0	7.0	5.0	25.0	50.0	75.0	30.0	45.0	60.0	5.0	7.0	9.0	0.5	5.0	90.0	70.0	80.0	85.0	90.0	0	3	40.0	50.0	0.0	100.0	90.0	70.0	1	the number of people who one person will infect	1	10	0	25
23.0	11.733333333333333	R_2ymyxAVqEQWAA3P	1	2	0		64.0	4	0		6.0	9.0	12.0	7.0	4.0	3.0	1.0	3.0	2.0	10.0	25.0	50.0	12.0	10.0	20.0	3.0	4.0	8.0	2.0	7.0	60.0	40.0	50.0	75.0	80.0	1	2	50.0	25.0	50.0	80.0	80.0	80.0	2		0	450	0	28
163.0	13.4	R_ULzKT1JZczYoxbP	1	2	1		20.0	3	6		35.0	15.0	5.0	20.0	10.0	5.0	10.0	6.0	4.0	10.0	15.0	30.0	15.0	25.0	30.0	3.0	5.0	7.0	0.5	1.0	1.0	5.0	10.0	5.0	25.0	0	0	50.0	0.0	75.0	10.0	0.0	0.0	2		1	10	1	30
113.0	9.8	R_2pJZoWcHmpX5UW0	1	1	0		29.0	5	1		50.0	25.0	10.0	40.0	20.0	10.0	5.0	2.0	1.0	15.0	30.0	50.0	10.0	20.0	40.0	1.0	3.0	6.0	1.0	5.0	80.0	60.0	75.0	60.0	80.0	1	3	30.0	90.0	50.0	100.0	100.0	100.0	1	rate of infection is spreading	1	10	0	25
198.0	46.88333333333333	R_1eWZH51jL7GSSe2	1	1	0		27.0	5	4		90.0	80.0	15.0	60.0	30.0	10.0	15.0	10.0	5.0	50.0	75.0		15.0	20.0	40.0	1.0	2.0	5.0	0.5	2.0	90.0	60.0	80.0	70.0	80.0	1	3	80.0	75.0	72.0	90.0	100.0	80.0	1	number of people who can be infected, reproduction number	1	10	0	25
18.0	7.033333333333333	R_32YqbaPvGmwaVpE	1	2	0		49.0	2	1		100.0	100.0	100.0	40.0	40.0	40.0	5.0	5.0	5.0	100.0	100.0	100.0	60.0	60.0	60.0	5.0	5.0	5.0	0.5	2.0	50.0	30.0	80.0	60.0	60.0	0	0	20.0	60.0	10.0	70.0	70.0	80.0	2		1	10	0	25
173.0	16.166666666666668	R_3r1EeOfDYMnxkrT	1	1	0		43.0	9	6		100.0	100.0	100.0	100.0	100.0	100.0	5.0	5.0	5.0	100.0	100.0	100.0	100.0	100.0	100.0	5.0	5.0	5.0	1.0	3.0	50.0	5.0	50.0	0.0	30.0	0	2	10.0	70.0	0.0	100.0	100.0	100.0	2		1	10	1	30
114.0	14.4	R_21zBry9mG908GUB	1	1	1		58.0	2	3		100.0	100.0	0.0	40.0	40.0	0.0	5.0	5.0	5.0	0.0	100.0	100.0	40.0	40.0	40.0	5.0	5.0	5.0	1.0	3.0	30.0	10.0	80.0	95.0	75.0	1	3	50.0	80.0	30.0	100.0	80.0	80.0	2		1	10	1	30
86.0	10.0	R_211JxTpFpSwdluZ	1	1	0		66.0	5	6		100.0	75.0	50.0	100.0	75.0	50.0	5.0	3.0	1.0	50.0	75.0	100.0	15.0	25.0	40.0	1.0	3.0	5.0	1.0	1.5	10.0	5.0	90.0	90.0	90.0	0	3	40.0	50.0	70.0	80.0	80.0	0.0	1	Replication rate	1	10	1	30
49.0	22.666666666666668	R_3fNmGNfaY7aoYw7	1	1	0		51.0	2	5		50.0	25.0	0.0	60.0	30.0	0.0	5.0	0.0	0.0	25.0	50.0	100.0	10.0	20.0	40.0	0.0	0.0	5.0	0.5	2.0	25.0	10.0	50.0	25.0	30.0	0	2	25.0	75.0	5.0	50.0	0.0	0.0	2		1	10	1	30
133.0	12.8	R_3F2OQHLX4ZyiDh9	1	1	0		52.0	5	3		100.0	75.0	50.0	40.0	20.0	5.0	1.0	0.0	0.0	10.0	50.0	100.0	10.0	20.0	40.0	0.0	0.0	5.0	2.0	2.0	50.0	50.0	80.0	80.0	80.0	0	3	50.0	70.0	50.0	90.0	60.0	80.0	1	Reproduction	1	10	0	20
51.0	12.35	R_2tzpIZBZFhegrf4	1	1	1		38.0	3	3		100.0	100.0	100.0	100.0			5.0	5.0	5.0			100.0	40.0	40.0	40.0	5.0	5.0	5.0	0.4	1.0	40.0	40.0	20.0	60.0	60.0	1	3	50.0	20.0	80.0	80.0	70.0	80.0	1	Rate of spread	1	10	0	45
85.0	8.133333333333333	R_uqyi6sTCXaaz6i5	1	1	0		49.0	5	4		80.0	70.0	50.0	40.0	30.0	25.0	5.0	4.0	3.0	50.0	70.0	80.0	70.0	80.0	100.0	3.0	4.0	5.0	2.0	2.0	100.0	25.0	85.0	60.0	80.0	0	0	20.0	80.0	35.0	100.0	100.0	100.0	2		1	10	1	30
186.0	24.95	R_RrigdqPnswhLSr7	1	2	1		40.0	5	6		75.0	50.0	25.0	40.0	30.0	20.0	5.0	4.0	3.0	25.0	50.0	75.0	20.0	30.0	40.0	2.0	4.0	5.0	1.0	1.5	25.0	25.0	99.0	99.0	99.0	0	3	25.0	100.0	50.0	100.0	100.0	85.0	1	The rate of infection	1	10	1	30
64.0	9.116666666666667	R_1pssYAJTcVLN8oF	1	2	0		27.0	5	3		75.0	50.0	25.0	20.0	30.0	40.0	2.0	5.0	10.0	25.0	50.0	75.0	20.0	30.0	40.0	2.0	3.0	5.0	1.5	10.0	95.0	60.0	100.0	60.0	100.0	1	3	70.0	100.0	40.0	100.0	70.0	100.0	1	Reproduction rate	1	10	1	30
101.0	13.35	R_QfuvOX8SNu7zANX	1	2	0		40.0	5	5		75.0	50.0	25.0	40.0	30.0	20.0	5.0	4.0	3.0	25.0	50.0	75.0	20.0	30.0	40.0	3.0	4.0	5.0	2.0	5.0	75.0	50.0	50.0	30.0	20.0	1	3	50.0	0.0	0.0	100.0	100.0	100.0	1	Reproduction Number	1	10	1	30
200.0	12.133333333333333	R_1N9VpTH5azA1CZ5	1	2	0		39.0	5	0		70.0	50.0	25.0	40.0	20.0	10.0	5.0	1.0	0.0	25.0	50.0	75.0	5.0	20.0	40.0	0.0	1.0	5.0	1.5	5.0	10.0	20.0	80.0	80.0	80.0	1	3	50.0	75.0	15.0	100.0	85.0	10.0	1	Rate of infection?	0	1	0	25
167.0	14.25	R_CgGjlY2UPChbne9	1	2	0		52.0	2	3		50.0	75.0	25.0	40.0	80.0		5.0	10.0	15.0	25.0	50.0	75.0				15.0	10.0	5.0	1.5	2.5	100.0	50.0	50.0	50.0	50.0	0	3	75.0	90.0	0.0	100.0	100.0	100.0	1	to gauge the severity of a pandemic	1	10	0	25
13.0	14.033333333333333	R_2Vx3Xe7SSxdU0DM	1	1	0		40.0	5	1		50.0	30.0	10.0	40.0	20.0	5.0	5.0	2.0	1.0	25.0	50.0	75.0	10.0	20.0	40.0	1.0	2.0	5.0	0.5	3.0	30.0	70.0	80.0	60.0	95.0	1	3	50.0	70.0	90.0	99.0	80.0	80.0	1	Rate of infection	0	100	1	30
182.0	13.916666666666666	R_3F4n4mgYQZ8IvlW	1	2	0		49.0	5	3		50.0	33.3	25.0	40.0	20.0	13.3	5.0	2.5	1.6	25.0	50.0	75.0	13.0	20.0	40.0	1.3	2.5	5.0	0.5	2.0	50.0	70.0	60.0	60.0	80.0	0	3	50.0	70.0	70.0	90.0	90.0	90.0	1	Reproduction rate	1	10	1	30
196.0	48.56666666666667	R_3R43YrC8i25oVxe	1	2	1		59.0	9	4		40.0	15.0	5.0	50.0	20.0	7.0	12.0	7.0	2.0	10.0	50.0	75.0	5.0	20.0	40.0	1.0	3.0	5.0	1.5	1.0	75.0	60.0	80.0	90.0	90.0	0	3	70.0	50.0	95.0	100.0	100.0	100.0	1	Infection rate ratio	1	10	0	25
125.0	27.1	R_3n0YJvYjqGHZZrt	1	2	0		52.0	5	5		50.0	40.0	5.0	40.0	20.0	5.0	5.0	3.0	2.0	5.0	50.0	75.0	10.0	20.0	40.0	1.0	2.0	5.0	1.0	2.0	20.0	10.0	50.0	70.0	80.0	1	0	20.0	0.0	80.0	100.0	0.0	0.0	1	the average number of infections from 1 infected person.	1	10	1	30
6.0	9.783333333333333	R_d0bSi9lGWTzxrlT	1	2	0		28.0	3	5		75.0	25.0	5.0	60.0	30.0	7.0	5.0	3.0	1.0	5.0	25.0	75.0	10.0	25.0	60.0	1.0	3.0	5.0	1.0	3.0	85.0	90.0	95.0	75.0	99.0	0	3	50.0	70.0	80.0	95.0	95.0	80.0	1		1	10	1	30
107.0	9.216666666666667	R_3spNsy341vEauSf	1	2	0		50.0	5	4		80.0	60.0	40.0	40.0	20.0	10.0	5.0	1.0	1.0	20.0	50.0	70.0	8.0	26.0	40.0	0.0	1.0	5.0	1.0	10.0	60.0	60.0	60.0	70.0	75.0	0	3	50.0	90.0	90.0	80.0	60.0	0.0	1	The rate that the virus reproduces	1	10	1	30
31.0	8.716666666666667	R_2bZOSpqTLr9Oj7b	1	1	0		36.0	4	6		70.0	50.0	10.0	40.0	20.0	5.0	5.0	2.0	1.0	10.0	50.0	70.0	10.0	20.0	50.0	2.0	4.0	5.0	1.0	2.0	50.0	29.0	40.0	60.0	70.0	1	1	20.0	70.0	10.0	100.0	50.0	30.0	1	How many people each infected person infects	1	10	1	30
166.0	20.866666666666667	R_2X1Kl659Cz9JoCO	1	2	0		54.0	3	5		100.0	80.0	60.0	60.0	40.0	20.0	95.0	75.0	55.0	20.0	40.0	60.0	20.0	40.0	60.0	1.0	3.0	5.0	2.0	2.0	100.0	50.0	50.0	40.0	0.0	0	3	50.0	100.0	0.0	100.0	100.0	100.0	2		1	10	1	30
192.0	23.633333333333333	R_RenenjdIqtzaK8p	1	2	0		58.0	3	4		60.0	30.0	5.0	40.0	20.0	10.0	5.0	3.0	1.0	10.0	30.0	60.0	2.0	10.0	25.0	1.0	2.0	5.0	1.5	2.5	100.0	100.0	50.0	50.0	50.0	1	0	50.0	50.0	10.0	100.0	100.0	100.0	1	infection rate	1	10	0	25
19.0	14.9	R_0js6P4A4OqBuZ7X	1	2	0		48.0	3	4		50.0	25.0	5.0	40.0	20.0	10.0	5.0	1.0	2.0	25.0	75.0	50.0	30.0	25.0	40.0	1.0	2.0	5.0	0.5	2.0	40.0	60.0	60.0	75.0	75.0	1	3	50.0	40.0	75.0	80.0	60.0	30.0	1	Rate of transmission	1	10	1	30
108.0	9.033333333333333	R_12EjNMEKYBvMCgc	1	1	1		41.0	5	5		50.0	37.5	25.0	40.0	20.0	10.0	5.0	3.0	1.0	25.0	37.5	50.0	10.0	20.0	40.0	1.0	3.0	5.0	1.0	3.0	80.0	80.0	50.0	50.0	50.0	1	3	50.0	60.0	80.0	80.0	50.0	50.0	1	The reproduction rate	1	10	1	30
112.0	10.283333333333333	R_3PMOfJO5Q8COQjT	1	2	0		28.0	8	5		50.0	37.5	25.0	40.0	20.0	30.0	5.0	2.5	1.75	25.0	37.5	50.0	30.0	20.0	40.0	3.75	2.5	5.0	1.5	5.0	75.0	65.0	60.0	50.0	75.0	1	3	60.0	80.0	10.0	95.0	70.0	50.0	1	The rate of infection	1	10	1	30
159.0	12.45	R_2v1vifteN37JZxU	1	2	0		47.0	5	3		50.0	30.0	25.0	40.0	30.0	20.0	15.0	10.0	5.0	25.0	37.0	50.0	25.0	50.0	100.0	15.0	10.0	5.0	1.0	6.0	70.0	80.0	80.0	50.0	50.0	0	4	80.0	90.0	20.0	100.0	100.0	100.0	1	Rate of transmission	1	10	0	1
171.0	16.616666666666667	R_12ajWfYAJkJ5IuW	1	2	0		51.0	9	3		50.0	35.0	25.0	40.0	20.0	15.0	5.0	3.0	2.0	25.0	35.0	50.0	45.0	30.0	60.0	2.0	3.0	5.0	2.0	3.0	75.0	75.0	50.0	80.0	80.0	0	3	75.0	100.0	10.0	100.0	100.0	100.0	1		1	10	0	2
128.0	7.0	R_3JL7Xov2XIxuHc5	1	1	1		29.0	5	1		50.0	10.0	2.0	40.0	8.0	1.0	10.0	3.0	0.0	20.0	35.0	50.0	35.0	20.0	5.0	0.0	2.0	5.0	2.0	2.0	20.0	10.0	95.0	75.0	97.0	0	3	1.0	75.0	90.0	95.0	0.0	0.0	1	The transmission number	1	10	0	25
72.0	18.4	R_3gMdDsS1NIbIteK	1	1	1		49.0	2	6		50.0	35.0	15.0	40.0	20.0	10.0	5.0	3.0	1.0	15.0	35.0	50.0	15.0	30.0	60.0	1.0	3.0	5.0	0.7	5.0	60.0	50.0	80.0	50.0	80.0	1	3	50.0	80.0	50.0	90.0	80.0	90.0	1	Reproduction number	1	10	1	30
164.0	15.3	R_xmxjzB7LPNTIGvD	1	2	0		77.0	2	3		50.0	33.0	25.0	40.0	20.0	15.0	5.0	2.0	1.0	25.0	33.0	50.0	15.0	20.0	40.0	1.0	3.0	5.0	0.5	2.0	75.0	50.0	75.0	25.0	80.0	0	4	50.0	100.0	20.0	100.0	100.0	100.0	2		1	10	0	25
105.0	29.016666666666666	R_3espULZaHq7m5dk	1	1	0		42.0	6	4		50.0	33.0	25.0	60.0	30.0	15.0	5.0	3.0	2.0	25.0	33.0	50.0	20.0	30.0	40.0	2.0	3.0	5.0	1.0	2.0	78.0	45.0	75.0	60.0	85.0	1	3	50.0	10.0	90.0	100.0	85.0	85.0	1	Reproduction number, growth rate measure	1	10	1	30
162.0	20.033333333333335	R_DjfLsEWY760G5Mt	1	1	1		60.0	6	5		50.0	33.0	25.0	60.0	30.0	20.0	5.0	3.0	1.0	25.0	33.0	50.0	13.0	20.0	40.0	2.0	3.0	5.0	1.0	2.0	75.0	50.0	80.0	40.0	80.0	0	3	50.0	50.0	25.0	100.0	75.0	100.0	1	Reproduction number, number of infected cases produced by one infected person	1	10	1	30
117.0	15.666666666666666	R_114S4XQ6qnsNsGP	1	2	0		38.0	5	4		50.0	33.0	25.0	40.0	20.0	14.0	5.0	10.0	15.0	25.0	33.0	50.0	19.0	30.0	40.0	15.0	10.0	5.0	0.2	2.0	40.0	80.0	80.0	87.0	87.0	1	3	30.0	90.0	20.0	100.0	100.0	100.0	1	how quickly the virus grows	1	10	0	25
187.0	19.416666666666668	R_cCNzIS4fcPEPQzL	1	2	0		58.0	6	5		50.0	33.0	25.0	40.0	20.0	33.0	5.0	2.0	1.0	25.0	33.0	50.0	13.0	20.0	40.0	1.0	2.0	5.0	0.5	0.5	0.0	40.0	10.0	40.0	10.0	0	2	50.0	0.0	100.0	20.0	0.0	0.0	2		1	10	0	25
14.0	14.533333333333333	R_12QHju7xpr6wOY2	1	2	0		48.0	5	4			75.0	40.0	100.0	50.0	75.0	5.0	1.0	2.0	20.0	30.0	50.0	45.0	55.0	40.0	15.0	10.0	5.0	2.0	2.0	95.0	50.0	90.0	95.0	98.0	0	3	80.0	90.0	30.0	100.0	100.0	100.0	1	How many people infected by one case	1	10	1	30
134.0	12.616666666666667	R_2rAYiryd6GU32hP	1	2	0		39.0	2	4		50.0	30.0	10.0	30.0	15.0	5.0	5.0	3.0	1.0	10.0	30.0	50.0	5.0	20.0	80.0	1.0	3.0	5.0	0.5	2.0	95.0	85.0	25.0	25.0	5.0	1	3	50.0	85.0	0.0	100.0	100.0	100.0	1	Reproduction number	1	10	0	40
91.0	18.733333333333334	R_2Qmu34awlUqVbG5	1	1	0		37.0	5	3		50.0	25.0	13.0	40.0	20.0	10.0	5.0	3.0	2.0	13.0	25.0	50.0	10.0	20.0	40.0	2.0	3.0	5.0	0.5	1.0	50.0	30.0	90.0	90.0	90.0	0	2	40.0	90.0	0.0	100.0	100.0	100.0	2		1	10	1	30
59.0	12.0	R_3D7vbGFQcHzsjbb	1	2	0		55.0	5	3		50.0	25.0	13.0	40.0	20.0	10.0	5.0	3.0	2.0	13.0	25.0	50.0	10.0	20.0	40.0	1.0	3.0	5.0	0.5	2.0	30.0	60.0	75.0	80.0	80.0	0	3	1.0	80.0	80.0	100.0	100.0	100.0	1	rate	1	10	0	25
28.0	8.716666666666667	R_XGkBn3XcwyRbwlP	1	1	0		45.0	6	4		50.0	25.0	13.0	60.0	30.0	15.0	5.0	3.0	2.0	13.0	25.0	50.0	15.0	30.0	60.0	2.0	3.0	5.0	1.0	5.0	50.0	40.0	80.0	80.0	80.0	1	3	40.0	50.0	0.0	90.0	90.0	70.0	1	Infection rate number	1	10	0	25
24.0	13.016666666666667	R_1gSV9573BoH6tGy	1	1	1		38.0	6	5		50.0	25.0	13.0	40.0	20.0	10.0	5.0	3.0	1.0	13.0	25.0	50.0	15.0	10.0	40.0	1.0	3.0	5.0	1.5	2.0	25.0	40.0	50.0	40.0	40.0	1	3	50.0	20.0	60.0	100.0	50.0	40.0	1	The number of people a single coronavirus sufferer is likely to infect on average. The higher the R number, the faster the virus is spreading.	1	10	1	30
158.0	8.083333333333334	R_3dMJvfnyYu8EFhi	1	2	0		48.0	5	3		50.0	25.0	12.5	40.0	20.0	10.0	5.0	2.5	1.0	12.5	25.0	50.0	10.0	20.0	40.0	1.0	2.5	5.0	0.5	5.0	80.0	90.0	60.0	80.0	75.0	0	3	70.0	90.0	80.0	80.0	50.0	50.0	1	replication rate	1	10	0	25
143.0	14.833333333333334	R_3nI4828GX2UCfaT	1	2	0		26.0	5	5		50.0	25.0	12.5	40.0	20.0	10.0	5.0	2.5	1.25	12.5	25.0	50.0	15.0	30.0	60.0	1.25	2.5	5.0	1.5	5.0	60.0	60.0	75.0	65.0	60.0	1	3	30.0	60.0	65.0	85.0	50.0	50.0	1	tHE RATE OF TRANSMISSION	1	10	1	30
33.0	9.883333333333333	R_3GlltsUYP9nkBm4	1	1	0		39.0	3	5		50.0	25.0	12.5	40.0	20.0	10.0	5.0	2.5	1.25	12.5	25.0	50.0	25.0	50.0	100.0	1.25	2.5	5.0	2.0	2.0	3.0	30.0	100.0	60.0	80.0	1	3	50.0	60.0	0.0	100.0	100.0	100.0	2		1	10	0	25
96.0	14.616666666666667	R_3m7U4iMdeRSQfu7	1	1	0		52.0	5	3		50.0	25.0	12.0	40.0	20.0	10.0	5.0	1.0	1.0	12.0	25.0	50.0	10.0	20.0	40.0	1.0	1.0	5.0	0.5	2.0	0.0	25.0	50.0	30.0	70.0	0	2	50.0	60.0	80.0	70.0	0.0	30.0	1	rate it infects to others	1	10	0	33
53.0	7.933333333333334	R_0CyzsH2qqtMVwop	1	1	0		39.0	6	6		50.0	25.0	12.0	50.0	25.0	12.0	5.0	2.0	1.0	12.0	25.0	50.0	12.0	25.0	50.0	1.0	2.0	5.0	1.0	2.0	10.0	10.0	80.0	50.0	80.0	1	3	50.0	50.0	50.0	100.0	80.0	80.0	2		1	10	1	30
160.0	18.833333333333332	R_eVu3IS2uMCDAneN	1	1	0		32.0	5	4		50.0	25.0	12.0	40.0	20.0	10.0	5.0	2.0	1.0	12.0	25.0	50.0	10.0	20.0	40.0	1.0	2.0	5.0	1.0	15.0	25.0	30.0	60.0	60.0	70.0	0	3	50.0	90.0	70.0	90.0	60.0	40.0	1	the ability of disease to spreads	1	10	0	25
175.0	12.75	R_6P4fZS44DvhtUiZ	1	1	0		66.0	2	4		50.0	25.0	12.0	40.0	20.0	10.0	5.0	2.0	0.0	12.0	25.0	50.0	40.0	20.0	10.0	3.0	4.0	5.0	1.5	1.0	90.0	70.0	75.0	80.0	70.0	0	3	30.0	70.0	40.0	100.0	100.0	100.0	2		1	10	0	1
149.0	14.1	R_2eav35NHArSsENS	1	2	0		67.0	3	4		50.0	25.0	12.0	40.0	20.0	10.0	50.0	25.0	12.0	12.0	25.0	50.0	10.0	20.0	40.0	0.0	0.0	5.0	0.5	1.0	20.0	20.0	60.0	70.0	70.0	0	3	60.0	90.0	70.0	100.0	100.0	90.0	1	Growth and spread of infections	0	100	1	30
10.0	9.033333333333333	R_1q560YFPPFMwXf9	1	1	0		21.0	3	6		50.0	25.0	12.0	40.0	20.0	10.0	5.0	2.0	1.0	12.0	25.0	50.0	10.0	20.0	40.0	1.0	2.0	5.0	0.5	2.0	40.0	60.0	45.0	60.0	80.0	0	3	50.0	100.0	90.0	50.0	30.0	20.0	1	infection rate	1	10	1	30
29.0	16.766666666666666	R_sjudRD8fLMEGk37	1	1	0		63.0	5	6		50.0	25.0	0.0	40.0	20.0	10.0	5.0	2.0	1.0	12.0	25.0	50.0	10.0	20.0	40.0	1.0	2.0	5.0	0.3	2.5	95.0	50.0	80.0	50.0	95.0	0	3	60.0	90.0	25.0	95.0	95.0	95.0	1	Reproduction rate ie. how many people a person infects	1	10	1	30
79.0	8.883333333333333	R_122WXzQlMUxHX13	1	2	1		52.0	2	3		50.0	25.0	10.0	40.0	20.0	5.0	5.0	1.0	0.0	10.0	25.0	50.0	5.0	20.0	40.0	0.0	2.0	5.0	2.0	1.0	70.0	25.0	80.0	70.0	70.0	0	3	50.0	70.0	20.0	100.0	80.0	90.0	1	rate on infection	1	10	0	25
148.0	11.733333333333333	R_3Jw7c3QJI3OwHzf	1	2	0		29.0	5	3		50.0	25.0	10.0	40.0	20.0	10.0	5.0	2.0	0.0	10.0	25.0	50.0	15.0	30.0	60.0	0.0	2.0	5.0	0.5	2.0	70.0	90.0	80.0	60.0	90.0	0	2	50.0	50.0	65.0	100.0	100.0	100.0	1	Rate of Infection	1	10	0	25
131.0	12.316666666666666	R_3ffznWsGtHgNRm6	1	2	1		59.0	5	5		50.0	20.0	10.0	40.0	20.0	5.0	5.0	2.0	1.0	10.0	25.0	50.0	4.0	20.0	40.0	1.0	2.0	5.0	1.0	3.0	75.0	10.0	80.0	75.0	95.0	1	3	25.0	60.0	80.0	100.0	80.0	80.0	1	reproductivity factor	1	10	1	30
84.0	8.4	R_3fPKgG1ywNneKvx	1	1	1		66.0	3	4		50.0	25.0	10.0	40.0	20.0	5.0	5.0	1.0	0.0	10.0	25.0	50.0	10.0	20.0	40.0	0.0	1.0	5.0	1.0	1.0	75.0	25.0	90.0	95.0	95.0	0	3	60.0	95.0	25.0	100.0	100.0	100.0	2		1	10	0	25
11.0	8.05	R_2aCQW56QfusZSYs	1	2	0		29.0	2	5		50.0	30.0	25.0	40.0	20.0	15.0	5.0	2.0	1.0	10.0	25.0	50.0	20.0	30.0	60.0	2.0	3.0	5.0	1.0	3.0	40.0	90.0	70.0	60.0	80.0	0	3	25.0	90.0	10.0	100.0	100.0	100.0	1	Rate of new infections	1	10	1	30
41.0	9.066666666666666	R_3RjCrrO3zqQfPk9	1	2	1		35.0	5	5		50.0	25.0	10.0	20.0	10.0	5.0	5.0	2.0	1.0	10.0	25.0	50.0	5.0	10.0	20.0	1.0	2.0	5.0	1.0	2.0	5.0	25.0	75.0	60.0	85.0	1	3	40.0	20.0	30.0	90.0	60.0	80.0	1	The number of people you would pass the virus onto. So if greater than 1 then the pandemic is increasing	1	10	0	25
21.0	10.633333333333333	R_2UaVeCWIrLAqLxF	1	2	0		52.0	5	6		50.0	25.0	10.0	40.0	20.0	12.0	5.0	2.0	1.0	10.0	25.0	50.0	15.0	20.0	40.0	1.0	2.0	5.0	0.5	2.5	60.0	30.0	75.0	85.0	85.0	0	3	75.0	80.0	45.0	100.0	75.0	50.0	1	rate of increase &gt;1 or decrease &lt;1	1	10	1	30
47.0	8.166666666666666	R_3NQBS5zgq6AFxvi	1	2	1		56.0	3	6		50.0	25.0	10.0	40.0	15.0	5.0	20.0	5.0	0.0	10.0	25.0	50.0	5.0	15.0	30.0	0.0	2.0	5.0	1.5	2.5	25.0	30.0	80.0	60.0	80.0	0	2	30.0	40.0	30.0	98.0	100.0	95.0	1	The rate of infection - 1 infected person infects R others	1	10	1	30
102.0	10.75	R_33g0qFgql2DGZk5	1	2	1		44.0	5	6		50.0	25.0	12.0	40.0	20.0	8.0	5.0	3.0	1.0	10.0	25.0	50.0	4.0	16.0	30.0	1.0	3.0	5.0	1.5	2.0	25.0	30.0	80.0	60.0	90.0	0	3	50.0	100.0	40.0	95.0	15.0	0.0	1	The number of people each infected person will infect, on average	1	10	1	30
150.0	12.933333333333334	R_2rZ0JMbup1MFQqu	1	1	0		56.0	5	2		50.0	25.0	5.0	40.0	20.0	5.0	5.0	3.0	1.0	5.0	25.0	50.0	75.0	50.0	100.0	2.0	1.0	5.0	1.0	2.0	90.0	30.0	70.0	30.0	50.0	0	3	70.0	75.0	20.0	100.0	100.0	80.0	1	Reproduction rate	1	10	0	25
193.0	28.383333333333333	R_3HRkjNzPKCCWJiG	1	1	1		53.0	9	4		50.0	25.0	5.0	40.0	20.0	10.0	5.0	1.0	0.0	5.0	25.0	50.0	10.0	20.0	40.0	0.0	1.0	5.0	2.0	3.0	90.0	25.0	75.0	85.0	90.0	0	3	40.0	100.0	75.0	100.0	100.0	100.0	1	the rate at wgich the virus is spreading	1	10	1	30
37.0	8.25	R_PYTcJf0RpC0FFFT	1	1	0		42.0	5	2		50.0	25.0	2.0	20.0	10.0	1.0	3.0	2.0	1.0	2.0	25.0	50.0	2.0	20.0	40.0	1.0	2.0	5.0	1.0	2.0	50.0	10.0	50.0	20.0	25.0	1	3	60.0	25.0	75.0	90.0	90.0	50.0	1	infection ratio	1	10	0	25
16.0	11.3	R_1ocjWVrdvoc6NtK	1	2	0		51.0	6	5		50.0	25.0	1.0	40.0	20.0	10.0	5.0	2.0	1.0	1.0	25.0	50.0	10.0	20.0	40.0	1.0	2.0	5.0	1.0	5.0	75.0	50.0	90.0	60.0	99.0	0	3	30.0	75.0	25.0	100.0	100.0	100.0	1	the rate of transmission	1	10	0	25
135.0	14.566666666666666	R_3s0x7VogMERxN3P	1	1	1		36.0	5	6		75.0	50.0	25.0	40.0	30.0	20.0	5.0	3.0	1.0	0.0	25.0	50.0	20.0	30.0	40.0	1.0	3.0	5.0	1.0	3.0	20.0	10.0	80.0	60.0	90.0	1	3	65.0	100.0	100.0	100.0	90.0	70.0	2		1	10	1	30
7.0	15.466666666666667	R_2f97DvK0YHJAYF5	1	2	0		39.0	5	2		50.0	25.0	0.0	40.0	13.0	7.0	5.0	7.0	1.0	0.0	25.0	50.0	25.0	50.0	100.0	0.0	0.5	5.0	0.5	2.5	10.0	25.0	50.0	40.0	78.0	1	3	50.0	50.0	80.0	100.0	20.0	50.0	1	The amount of people who can contract covid from one person with the infection,	1	10	0	25
74.0	11.966666666666667	R_1NxeAwNh0FzpUmm	1	2	0		32.0	6	1		50.0	25.0	0.0	40.0	20.0	0.0	5.0	0.0	0.0	0.0	25.0	50.0	0.0	20.0	40.0	0.0	0.0	5.0	1.0		90.0	100.0	50.0	60.0	75.0	1	3	75.0	80.0	10.0	100.0	100.0	100.0	1	Reproduction rate of the virus	1	10	0	25
181.0	8.866666666666667	R_27yusHvWp3rQeO0	1	1	0		23.0	5	1		50.0	25.0	0.0	40.0	20.0	0.0	5.0	2.5	0.0	0.0	25.0	50.0	0.0	20.0	40.0	0.0	2.5	5.0	0.5	4.0	80.0	100.0	50.0	80.0	80.0	0	3	50.0	80.0	40.0	100.0	50.0	50.0	2		0	100	1	30
61.0	13.766666666666667	R_3KjffIE1B1k5ZMR	1	2	0		42.0	6	2		50.0	25.0	0.0	60.0	15.0	0.0	15.0	0.0	0.0	0.0	25.0	50.0	0.0	15.0	60.0	0.0	0.0	5.0	0.5	2.0	80.0	60.0	60.0	60.0	60.0	0	3	70.0	90.0	80.0	100.0	70.0	50.0	2		1	10	0	25
194.0	13.066666666666666	R_3qP6iy0BVCG8Ggq	1	1	0		48.0	5	5		50.0	25.0	0.0	40.0	20.0	1.0	5.0	1.0	0.0	0.0	25.0	50.0	1.0	20.0	40.0	0.0	1.0	5.0	0.5	2.0	10.0	50.0	50.0	60.0	80.0	1	3	55.0	70.0	70.0	70.0	70.0	80.0	1	the reproduction rate of the virus	1	10	1	30
22.0	8.05	R_3RmeQUnJejvecH6	1	2	0		38.0	5	1		50.0	25.0	12.0	40.0	20.0	10.0				12.0	20.0	50.0	10.0	20.0	40.0	0.0	2.0	5.0	2.0	2.0	30.0	40.0	60.0	60.0	80.0	1	3	20.0	40.0	50.0	100.0	80.0	10.0	1	The number of people someone can pass the virus on to - the R rate	1	10	0	10
67.0	11.416666666666666	R_1kSnYBk6SItLy9t	1	1	0		55.0	5	2		50.0	25.0	10.0	40.0	20.0	10.0	5.0	2.0	0.0	10.0	20.0	50.0	20.0	25.0	40.0	2.0	4.0	5.0	1.2	2.0	10.0	45.0	0.0	10.0	20.0	1	3	20.0	60.0	95.0	75.0	75.0	75.0	1	reproduction	1	10	0	25
39.0	15.433333333333334	R_3JaTcepq8pF5Jzb	1	1	1		33.0	5	6		50.0	10.0	5.0		100.0	30.0	50.0	10.0	3.0	5.0	20.0	50.0	5.0	15.0	40.0	1.0	2.0	5.0	2.0	10.0	80.0	40.0	85.0	80.0	90.0	0	2	75.0	97.0	85.0	98.0	85.0	80.0	1	the rate that the virus spreads through a population	1	10	1	30
46.0	7.516666666666667	R_3JDUM9edaNFcirE	1	1	1		42.0	2	6		50.0	10.0	1.0	40.0	5.0	0.0	5.0	1.0	0.0	1.0	10.0	50.0	1.0	10.0	40.0	0.0	1.0	5.0	1.0	2.0	10.0	25.0	90.0	95.0	100.0	1	3	50.0	0.0	0.0	70.0	25.0	0.0	2		1	10	1	30
178.0	24.65	R_31vMbfcRmog0sXT	1	1	0		56.0	5	1		50.0	0.0	0.0	40.0	0.0	0.0	5.0	0.0	0.0	0.0	0.0	50.0	0.0	0.0	40.0	0.0	0.0	5.0	1.0	3.0	80.0	80.0	95.0	50.0	95.0	0	3	30.0	70.0	60.0	100.0	100.0	80.0	2		1	10	0	37
168.0	16.816666666666666	R_1E5LBjHHBNXmisV	1	2	1		39.0	5	6		40.0	10.0	0.0	40.0	10.0	2.0	5.0	1.0	0.0	0.0	10.0	40.0	0.0	1.0	40.0	0.0	0.0	5.0	1.0	1.0	5.0	90.0	60.0	40.0	50.0	0	0	50.0	5.0	70.0	60.0	80.0	70.0	1	An indication of the rate of spread.	1	10	1	30
25.0	11.65	R_39RkUdxIAUe6NJD	1	1	1		52.0	5	5		50.0	20.0	20.0	10.0	5.0	2.0	3.0	1.0	0.0	20.0	20.0	30.0	10.0	20.0	30.0	2.0	3.0	5.0	2.0	2.0	100.0	75.0	60.0	70.0	70.0	0	3	1.0	100.0	5.0	90.0	90.0	90.0	1	Virus spreadability	1	10	1	30
157.0	19.216666666666665	R_2SkOxsDqFXWK6KF	1	1	0		74.0	3	5		75.0	50.0	25.0	40.0	28.0	15.0	5.0	2.0	1.0	75.0	50.0	25.0	15.0	28.0	40.0	1.0	2.0	5.0	1.0	2.0	100.0	40.0	95.0	60.0	60.0	0	3	50.0	99.0	10.0	100.0	100.0	100.0	2		1	10	1	30
120.0	10.316666666666666	R_RdY1LT2CxzkHm1z	1	1	1		35.0	5	5		30.0	10.0	2.0	20.0	5.0	2.0	8.0	2.0	1.0	5.0	15.0	25.0	8.0	25.0	60.0	1.0	3.0	5.0	0.8	2.5	75.0	65.0	80.0	85.0	90.0	0	3	70.0	95.0	15.0	100.0	80.0	10.0	1	the rate at which the virus can spread from 1 person, how many they'll infect	1	10	0	25
17.0	10.55	R_12yBtX0Z6Q73rSt	1	1	0		46.0	8	6		20.0	5.0	1.0	40.0	8.0	1.0	5.0	1.0	1.0	1.0	5.0	20.0	1.0	8.0	40.0	1.0	1.0	5.0	0.4	1.0	40.0	30.0	60.0	50.0	75.0	0	3	50.0	15.0	75.0	100.0	90.0	90.0	2		1	10	1	30
126.0	15.866666666666667	R_1Kxr3JqLliEf1DZ	1	2	0		40.0	3	1		50.0	25.0	15.0	50.0	25.0	15.0	10.0	5.0	3.0	5.0	10.0	15.0	5.0	10.0	50.0	1.0	2.0	5.0	0.3	2.0	5.0	4.0	80.0	80.0	90.0	1	2	50.0	60.0	100.0	100.0	80.0	50.0	2		1	10	0	25
144.0	14.333333333333334	R_eakTYF9n4JBmL17	1	1	1		63.0	6	0		50.0	25.0	12.0	50.0	25.0	12.0	5.0	0.0	0.0	25.0	12.0	5.0	35.0	50.0	100.0	0.0	2.0	5.0	0.5	2.0	100.0	75.0	80.0	85.0	60.0	0	3	85.0	100.0	100.0	100.0	100.0	100.0	1	Rate of infection	0	100	0	25
195.0	51.2	R_42bpdNI06jKwnh7	1	2	0		33.0	3	1		50.0	33.0	25.0	40.0	20.0	13.0	5.0	3.0	2.0				13.0	20.0	40.0	2.0	3.0	5.0	2.0	3.0	30.0	60.0	90.0	60.0	87.0	1	3	1.0	50.0	80.0	70.0	60.0	40.0	1	The transition rate from an infected person to infect others	1	10	0	25
130.0	11.7	R_1FvKrDTFjjKnME9	1	2	0		39.0	6	1		0.0	0.0	0.0	40.0	20.0	10.0	5.0	3.0	1.0					80.0	40.0	15.0	10.0	5.0	0.1	0.5	10.0	60.0	50.0	40.0	30.0	1	3	40.0	0.0	90.0	90.0	50.0	20.0	1	a way of rating the spread of a virus	1	10	0	25
165.0	13.5	R_DbBvjbOmEbYlBC1	1	2	0		57.0	6	4		50.0	25.0	13.0	5.0	10.0	20.0	5.0	3.0	1.0	13.0	25.0	50.0	7.0	15.0	30.0	1.0	2.0	3.0	1.0	2.0	50.0	10.0	80.0	60.0	80.0	0	3	50.0	90.0	25.0	100.0	100.0	100.0	1	How contagious it is - reproduction rate	0	1	0	25
32.0	8.033333333333333	R_3huwWapq2npE1RD	1	1	1		26.0	5	4		50.0	25.0	12.5	60.0	30.0	15.0	5.0	2.5	1.25	10.0	25.0	50.0	10.0	20.0	30.0	1.0	2.0	3.0	0.5	0.5	0.0	10.0	20.0	20.0	20.0	1	3	20.0	75.0	100.0	75.0	0.0	0.0	1	The number of people infected from someone with covid	1	10	1	30
57.0	16.883333333333333	R_3D8vCuPDldt7ul6	1	2	1		32.0	5	4		50.0	25.0	0.0	40.0	20.0	10.0	5.0	3.0	2.0	0.0	25.0	50.0	0.0	10.0	20.0	0.0	2.0	3.0	1.5	1.0	3.0	70.0	10.0	12.0	20.0	0	2	50.0	15.0	85.0	95.0	90.0	100.0	1	the rate of which a virus spreads	1	10	0	25
169.0	19.916666666666668	R_3kL2MIyj3WklBvX	1	1	0		54.0	5	5		25.0	10.0	2.0	40.0	10.0	2.0	2.0	1.0	0.0	5.0	20.0	40.0	2.0	5.0	25.0	0.0	1.0	3.0	0.8	2.0	60.0	20.0	60.0	60.0	70.0	0	2	50.0	100.0	5.0	100.0	90.0	85.0	2		1	10	1	30
153.0	12.883333333333333	R_3EzDFrlFPbKx1d7	1	2	0		34.0	5	2		50.0	25.0	0.0	20.0	7.5	0.0	2.5	1.25	0.0	20.0	30.0	50.0	8.0	12.0	20.0	1.0	1.5	2.5	0.5	2.0	65.0	40.0	60.0	50.0	40.0	1	0	30.0	60.0	60.0	80.0	60.0	60.0	1	rate of growth/transmission of covid	1	10	1	30
55.0	9.783333333333333	R_3j3byKHng55LCkb	1	2	0		71.0	9	2		2.0	1.0	0.0	10.0	5.0	1.0	1.0	0.0	0.0	0.0	10.0	5.0	1.0	2.0	5.0	0.0	0.0	2.0	1.0	2.0	10.0	5.0	80.0	80.0	80.0	0	3	50.0	75.0	20.0	100.0	90.0	90.0	1	infection rate	1	10	0	25
71.0	11.066666666666666	R_2f6yCofBsQ8yFml	1	1	0		54.0	9	1		50.0	20.0	10.0	40.0	10.0	2.0	2.0	1.0	0.0	0.0	2.0	5.0	0.0	2.0	10.0	0.0	0.0	2.0	1.0	2.0	100.0	60.0	90.0	95.0	90.0	0	3	40.0	95.0	10.0	100.0	100.0	100.0	2		1	10	0	5
155.0	18.75	R_79V4DdKxGibAYy5	1	2	0		59.0	5	6		50.0	30.0	20.0	40.0	20.0	12.0	5.0	3.0	2.0	25.0	33.0	50.0	12.0	20.0	40.0	2.0	1.0	1.0	2.0	5.0	80.0	30.0	80.0	60.0	80.0	0	3	50.0	100.0	10.0	100.0	100.0	100.0	2		1	10	1	30
152.0	11.966666666666667	R_1QFOGI51tQwY2b0	1	2	1		38.0	5	5		50.0	20.0	5.0	40.0	20.0	2.0	20.0	5.0	1.0	5.0	20.0	50.0	20.0	10.0	2.0	10.0	4.0	1.0	0.5	2.5	70.0	30.0	40.0	40.0	40.0	1	3	50.0	60.0	85.0	90.0	20.0	20.0	1	The amount of people infected by each person on average	1	10	1	30
9.0	10.05	R_3j3etmwwgjkAQqd	1	2	0		44.0	5	2		30.0	20.0	10.0	30.0	20.0	10.0	5.0	3.0	1.0	5.0	20.0	50.0	20.0	10.0	8.0	5.0	3.0	1.0	0.5	2.0	65.0	65.0	80.0	90.0	60.0	1	3	55.0	80.0	10.0	100.0	100.0	100.0	1	The average people 1 person could affect	1	10	0	25
45.0	9.233333333333333	R_25KQxFy5QBXK32o	1	2	1		33.0	5	6		20.0	5.0	3.0	10.0	2.0	1.0	2.0	1.0	0.0	5.0	20.0	50.0	0.0	5.0	2.0	0.0	1.0	1.0	1.0	3.0	80.0	10.0	50.0	70.0	85.0	1	3	10.0	80.0	90.0	98.0	75.0	85.0	1	The number of people an infected person on average will infect	1	10	1	30
75.0	9.033333333333333	R_3IY7GAiV8ZiYGNG	1	2	0		24.0	5	5		20.0	15.0	10.0	20.0	15.0	10.0	1.0	1.0	1.0	10.0	15.0	20.0	10.0	15.0	20.0	3.0	2.0	1.0	0.5	2.0	0.0	30.0	50.0	20.0	20.0	1	2	1.0	0.0	50.0	50.0	50.0	80.0	1	The number each person infected supposedly goes on to infect	1	10	1	30
60.0	10.783333333333333	R_yJCIUf1N9VOmIUN	1	2	0		50.0	8	5		5.0	1.0	1.0	1.0	0.0	0.0	0.0	0.0	0.0	10.0	10.0	10.0	4.0	4.0	4.0	0.5	0.5	1.0	0.5	0.5	10.0	25.0	75.0	50.0	40.0	0	3	50.0	50.0	80.0	25.0	50.0	25.0	1	The rate of passed on infections ie how many people are infected by one person who has the virus	1	10	1	30 (assuming the die is numbered 1,2,3,4,5)
83.0	18.35	R_DSvgPyJPiANPe1j	1	1	0		25.0	5	2		50.0	25.0	5.0	60.0	30.0	15.0	5.0	0.0	0.0	25.0	50.0	75.0	30.0	15.0	5.0	0.0	0.0	0.0	1.0	2.0	50.0	60.0	100.0	90.0	90.0	0	3	50.0	80.0	0.0	100.0	100.0	100.0	1	the rate of infection	0	100	1	30
77.0	12.85	R_2xylaAjCDmvWxcQ	1	2	0		60.0	9	1		20.0	10.0	5.0	20.0	25.0	30.0	25.0	10.0	5.0	25.0	25.0	50.0	25.0	50.0	25.0	5.0	10.0	0.0	2.0	2.0	90.0	75.0	75.0	75.0	80.0	0	3	50.0	80.0	10.0	100.0	90.0	90.0	1	Reproduction	1	10	0	3
197.0	10.05	R_2QEuRCfMg7o1UCZ	1	2	1		23.0	6	3		50.0	25.0	13.0	100.0	50.0	25.0	100.0	50.0	25.0	13.0	25.0	50.0	15.0	30.0	60.0	0.0	0.0	0.0	2.0	2.0	0.0	70.0	80.0	60.0	60.0	1	3	50.0	0.0	50.0	100.0	100.0	100.0	1	Rate of spreading	1	10	1	30
122.0	20.55	R_2rqH2WM0HHCJtsI	1	2	0		56.0	2	3		75.0	50.0	25.0	60.0	30.0	15.0	5.0	5.0	5.0	0.0	25.0	50.0	15.0	30.0	60.0	0.0	0.0	0.0	1.0	2.0	85.0	60.0	80.0	60.0	60.0	0	3	50.0	75.0	90.0	50.0	75.0	50.0	2		1	10	1	30
137.0	10.6	R_21sNOKsFYZyiVq7	1	1	1		42.0	4	3		50.0	40.0	25.0	40.0	10.0	0.0	5.0	0.0	0.0	5.0	20.0	50.0	0.0	0.0	20.0	0.0	0.0	0.0	1.0	3.0	50.0	20.0	60.0	70.0	60.0	0	3	25.0	80.0	25.0	100.0	80.0	50.0	1	The higher the number the more people it is likely to spread to	1	10	0	25
48.0	9.15	R_3DpdHfmzijxDBqK	1	2	1		38.0	5	3		75.0	50.0	25.0	10.0	5.0	2.0	0.0	0.0	0.0	25.0	20.0	15.0	20.0	30.0	75.0	0.0	0.0	0.0	0.5	1.0	0.0	70.0	0.0	0.0	0.0	0	2	50.0	2.0	100.0	0.0	0.0	0.0	2		1	10	0	25
172.0	22.183333333333334	R_3I67C0wv76ipS4w	1	2	1		31.0	2	3				0.0	100.0	100.0	0.0	0.0	0.0	0.0	0.0						0.0	0.0	0.0	0.5	1.0	0.0	10.0	0.0	0.0	0.0	1	3	1.0	70.0	50.0	100.0	30.0	0.0	1	Reproduction Rate	1	10	1	30
176.0	52.68333333333333	R_2aIHhlPaJtbDs91	1	1	0		76.0	2	5											50.0	60.0	80.0				100.0			2.5	3.5	75.0	40.0	40.0	75.0	75.0	0	4	50.0	80.0	10.0	100.0	90.0	80.0	1	Reproduction	1	10	1	30
62.0	9.316666666666666	R_1g76azavqvGKYBL	1	1	1		26.0	4	4			75.0	25.0		100.0	50.0	100.0			50.0	100.0		50.0	100.0		25.0	75.0		2.0	2.0	75.0	50.0	90.0	80.0	90.0	1	2	50.0	85.0	0.0	100.0	100.0	100.0	1	rate at which people were getting infected	0	100	1	30
[truncated: 33 more columns]
